# Supplementary material for: Human Recombinant DNase I (Pulmozyme®) Inhibits Lung Metastases in Murine Metastatic B16 Melanoma Model That Correlates with Restoration of the DNase Activity and the Decrease SINE/LINE and c-Myc Fragments in Blood Cell-Free DNA
Source: Int J Mol Sci. 2021 Nov 8;22(21):12074. doi: 10.3390/ijms222112074 (PMC8585023; doi:10.3390/ijms222112074)
Supplement: Supplementary file 1 [file ijms-22-12074-s001.zip]

Archive with 1 entries (1 files):
- ijms-1417378-supplementary.pdf
